# Supplementary material for: Acute Cordyceps militaris supplementation and elevated resting oxygen uptake with faster reaction times: A randomized crossover trial
Source: PLoS One. 2026 Jul 15;21(7):e0351725. doi: 10.1371/journal.pone.0351725 (PMC13372127; doi:10.1371/journal.pone.0351725)
Supplement: S1 Data — (XLS) [file pone.0351725.s002.xls]

## Sheet: farzan
PL_Pre_BS	PL_Post_BS	CM_Pre_BS	CM_Post_BS	PL_Pre_SYS_BP	PL_Post_SYS_BP	CM_Pre_SYS_BP	CM_Post_SYS_BP	PL_Pre_Dia_BP	PL_Post_Dia_BP	CM_Pre_Dia_BP	CM_Post_Dia_BP	PL_Pre_SA	PL_Post_SA	CM_Pre_SA	CM_Post_SA	PL_Pre_SRT	PL_Post_SRT	CM_Pre_SRT	CM_Post_SRT	PL_HR_pre	PL_HR_Post	CM_HR_Pre	CM_HR_Post	PL_Vo2_Absolute_Maximum	CM_vo2_Absolute_Maximum	VO2_Rest_Pla	VO2_Rest_CM	VO2_Peak_Pla	VO2_Peak_Cm
102	103	99	97	115	142	110	130	55	66	61	84	25	25	25	25	1181	1099	1073	989	69	155	80	159	2.54	2.64	0.18	0.24	2.31	3.03
106	99	103	98	114	133	114	132	63	60	64	65	25	25	25	25	991	999	885	945	79	149	99	153	3.42	3.04	0.26	0.32	3	2.64
99	98	96	97	119	139	98	115	62	62	53	44	25	25	25	25	1091	1052	936	893	79	161	79	145	3.05	3.41	0.25	0.31	2.77	2.95
100	91	107	95	109	123	121	129	68	72	66	55	25	25	25	24	992	982	1085	906	58	136	66	150	4.44	3.76	0.23	0.25	3.08	3.11
103	95	102	97	102	119	127	148	58	62	55	67	25	24	25	25	1728	1171	1454	1130	86	133	75	147	3.38	4.24	0.39	0.68	3.08	3.67
98	94	102	94	98	120	124	145	65	58	51	61	25	25	25	25	1062	937	892	919	98	168	93	166	2.98	2.97	0.13	0.19	2.76	2.61
101	84	106	87	123	123	122	115	58	60	60	60	25	25	25	25	1377	1029	975	910	95	156	90	171	3.29	2.79	0.28	0.28	2.84	2.46
105	100	103	100	122	110	115	123	70	62	62	67	21	25	25	25	1187	1166	1062	911	89	151	90	177	3.16	3.12	0.33	0.51	2.46	2.75
94	88	99	96	112	117	116	118	61	68	61	68	25	25	25	25	1068	916	878	917	85	149	85	145	3.89	4.12	0.18	0.44	3.65	3.67
95	84	97	86	115	132	110	116	76	68	72	78	25	25	25	25	1143	1083	1245	1109	81	167	63	166	2.92	3.36	0.12	0.2	2.51	2.47
100.3	95.6	101.4	95.8	112.9	125.5	115	127.1	63.6	63	60.5	62.5	24.6	24.9	24.9	24.6	1190	1040	1050	970	80.1	155.1	81	157.8	3.21	3.19	0.24	0.34	2.85	2.87
100.3	95.6	101.4	95.8	112.9	125.5	115	127.1	63.6	63	60.5	62.5	24.6	24.9	24.9	24.6	1190	1040	1050	970	80.1	155.1	81	157.8	3.21	3.19	0.24	0.34	2.85	2.87
